# Supplementary material for: Polymorphism of virulence genes and biofilm associated with in vitro induced resistance to clarithromycin in Helicobacter pylori
Source: Gut Pathog. 2023 Oct 28;15:52. doi: 10.1186/s13099-023-00579-4 (PMC10613384; doi:10.1186/s13099-023-00579-4)
Supplement: Supplementary file 1 — Additional file 1: Table S1. Genes with the highest rate of mutation in response to clarithromycin. The corresponding S isolates were used as reference. [file 13099_2023_579_MOESM1_ESM.xlsx]

## Sheet: Table S1
Additional file 1: Table S1. Genes with the highest rate of mutation in response to clarithromycin. The corresponding S isolates were used as reference.
Locus tag	Gene	Protein ID	Protein name	Isolate	No of SNV+InDel	Gene BP Length	Rate of Mutation	Threshold	Probability of mutation occurrence
K747_RS01980	-	WP_015645493.1	Sel1 repeat protein HcpD	UM171-B	47	920	0.051087	0.0180498	2.83034
				UM171-R	36	920	0.0391304	0.0175126	2.23441
				UM626A1-B	51	920	0.0554348	0.0241105	2.2992
				UM626A1-R	45	920	0.048913	0.0230425	2.12274
				UM650B-B	26	920	0.0282609	0.00373132	7.57396
				UM650B-R	26	920	0.0282609	0.0038242	7.39001
K747_RS02275	-	WP_015645544.1	hypothetical protein	UM171-B	14	296	0.0472973	0.0180498	2.62038
				UM171-R	14	296	0.0472973	0.0175126	2.70076
				UM626A1-B	22	296	0.0743243	0.0241105	3.08265
				UM626A1-R	20	296	0.0675676	0.0230425	2.93231
				UM650B-B	17	296	0.0574324	0.00373132	15.392
				UM650B-R	15	296	0.0506757	0.0038242	13.2513
K747_RS02595	ung	WP_015645589.1	uracil-DNA glycosylase	UM171-B	47	701	0.0670471	0.0180498	3.71456
				UM171-R	40	701	0.0570613	0.0175126	3.2583
				UM626A1-B	48	701	0.0684736	0.0241105	2.83999
				UM626A1-R	41	701	0.0584879	0.0230425	2.53827
				UM650B-B	7	701	0.00998573	0.00373132	2.67619
				UM650B-R	4	701	0.00570613	0.0038242	1.49211
K747_RS02615	-	WP_015645593.1	hypothetical protein	UM171-B	13	218	0.059633	0.0180498	3.30381
				UM171-R	13	218	0.059633	0.0175126	3.40515
				UM626A1-B	13	218	0.059633	0.0241105	2.47332
				UM626A1-R	13	218	0.059633	0.0230425	2.58796
				UM650B-B	1	218	0.00458716	0.00373132	1.22936
				UM650B-R	1	218	0.00458716	0.0038242	1.19951
K747_RS03555	-	WP_015645748.1	ComF family protein	UM171-B	28	575	0.0486957	0.0180498	2.69785
				UM171-R	27	575	0.0469565	0.0175126	2.6813
				UM626A1-B	23	575	0.04	0.0241105	1.65903
				UM626A1-R	23	575	0.04	0.0230425	1.73593
				UM650B-B	9	575	0.0156522	0.00373132	4.19481
				UM650B-R	9	575	0.0156522	0.0038242	4.09293
K747_RS03610	-	WP_015645755.1	hypothetical protein	UM171-B	31	677	0.0457903	0.0180498	2.53689
				UM171-R	31	677	0.0457903	0.0175126	2.6147
				UM626A1-B	33	677	0.0487445	0.0241105	2.02171
				UM626A1-R	18	677	0.0265879	0.0230425	1.15387
				UM650B-B	8	677	0.0118168	0.00373132	3.16693
				UM650B-R	8	677	0.0118168	0.0038242	3.09002
K747_RS03740	-	WP_015645771.1	hypothetical protein	UM171-B	27	464	0.0581897	0.0180498	3.22384
				UM171-R	27	464	0.0581897	0.0175126	3.32273
				UM626A1-B	39	464	0.0840517	0.0241105	3.4861
				UM626A1-R	38	464	0.0818966	0.0230425	3.55416
				UM650B-B	18	464	0.0387931	0.00373132	10.3966
				UM650B-R	13	464	0.0280172	0.0038242	7.32631
K747_RS03750	-	WP_031627012.1	toll/interleukin-1 receptor domain-containing protein	UM171-B	69	686	0.100583	0.0180498	5.57254
				UM171-R	62	686	0.090379	0.0175126	5.16079
				UM626A1-B	69	686	0.100583	0.0241105	4.17175
				UM626A1-R	66	686	0.0962099	0.0230425	4.17533
				UM650B-B	3	686	0.00437318	0.00373132	1.17202
				UM650B-R	3	686	0.00437318	0.0038242	1.14355
K747_RS03770	-	WP_015645777.1	hypothetical protein	UM171-B	147	2462	0.0597076	0.0180498	3.30794
				UM171-R	158	2462	0.0641755	0.0175126	3.66453
				UM626A1-B	122	2462	0.0495532	0.0241105	2.05525
				UM626A1-R	139	2462	0.0564582	0.0230425	2.45018
				UM650B-B	33	2462	0.0134037	0.00373132	3.59222
				UM650B-R	44	2462	0.0178716	0.0038242	4.67331
K747_RS04675	-	WP_015645906.1	hypothetical protein	UM171-B	104	1088	0.0955882	0.0180498	5.29581
				UM171-R	88	1088	0.0808824	0.0175126	4.61852
				UM626A1-B	129	1088	0.118566	0.0241105	4.91761
				UM626A1-R	89	1088	0.0818015	0.0230425	3.55003
				UM650B-B	59	1088	0.0542279	0.00373132	14.5332
				UM650B-R	44	1088	0.0404412	0.0038242	10.5751
K747_RS05500	-	WP_015646030.1	hypothetical protein	UM171-B	23	548	0.0419708	0.0180498	2.32528
				UM171-R	20	548	0.0364964	0.0175126	2.084
				UM626A1-B	22	548	0.040146	0.0241105	1.66508
				UM626A1-R	21	548	0.0383212	0.0230425	1.66307
				UM650B-B	9	548	0.0164234	0.00373132	4.40148
				UM650B-R	6	548	0.0109489	0.0038242	2.86306
K747_RS05945	-	WP_015644892.1	outer membrane protein HomB	UM171-B	139	1985	0.0700252	0.0180498	3.87956
				UM171-R	161	1985	0.0811083	0.0175126	4.63142
				UM626A1-B	171	1985	0.0861461	0.0241105	3.57297
				UM626A1-R	125	1985	0.0629723	0.0230425	2.73288
				UM650B-B	19	1985	0.00957179	0.00373132	2.56525
				UM650B-R	18	1985	0.00906801	0.0038242	2.37122
K747_RS06135	babA	WP_015644923.1	Hop family adhesin BabA	UM171-B	195	2225	0.0876404	0.0180498	4.85548
				UM171-R	114	2225	0.051236	0.0175126	2.92566
				UM626A1-B	91	2225	0.0408989	0.0241105	1.69631
				UM626A1-R	97	2225	0.0435955	0.0230425	1.89196
				UM650B-B	98	2225	0.0440449	0.00373132	11.8041
				UM650B-R	27	2225	0.0121348	0.0038242	3.17317
K747_RS06200	-	WP_015644933.1	hypothetical protein	UM171-B	42	440	0.0954545	0.0180498	5.2884
				UM171-R	43	440	0.0977273	0.0175126	5.58039
				UM626A1-B	29	440	0.0659091	0.0241105	2.73362
				UM626A1-R	43	440	0.0977273	0.0230425	4.24118
				UM650B-B	11	440	0.025	0.00373132	6.70004
				UM650B-R	25	440	0.0568182	0.0038242	14.8575
K747_RS06300	-	WP_015644950.1	hypothetical protein	UM171-B	19	179	0.106145	0.0180498	5.88069
				UM171-R	19	179	0.106145	0.0175126	6.06107
				UM626A1-B	19	179	0.106145	0.0241105	4.40245
				UM626A1-R	19	179	0.106145	0.0230425	4.60651
				UM650B-B	20	179	0.111732	0.00373132	29.9443
				UM650B-R	19	179	0.106145	0.0038242	27.7562
K747_RS06340	-	WP_015644956.1	sel1 repeat family protein	UM171-B	90	854	0.105386	0.0180498	5.83865
				UM171-R	81	854	0.0948478	0.0175126	5.41597
				UM626A1-B	81	854	0.0948478	0.0241105	3.93388
				UM626A1-R	81	854	0.0948478	0.0230425	4.11622
				UM650B-B	12	854	0.0140515	0.00373132	3.76583
				UM650B-R	6	854	0.00702576	0.0038242	1.83719
K747_RS06360	cag4	WP_015644959.1	transglycosylase SLT domain-containing protein	UM171-B	59	509	0.115914	0.0180498	6.42188
				UM171-R	48	509	0.0943026	0.0175126	5.38484
				UM626A1-B	47	509	0.0923379	0.0241105	3.82978
				UM626A1-R	47	509	0.0923379	0.0230425	4.0073
				UM650B-B	31	509	0.0609037	0.00373132	16.3223
				UM650B-R	31	509	0.0609037	0.0038242	15.9259
K747_RS06485	-	WP_015644976.1	cag pathogenicity island protein CagC	UM171-B	10	347	0.0288184	0.0180498	1.59661
				UM171-R	10	347	0.0288184	0.0175126	1.64558
				UM626A1-B	13	347	0.037464	0.0241105	1.55384
				UM626A1-R	15	347	0.0432277	0.0230425	1.876
				UM650B-B	8	347	0.0230548	0.00373132	6.17871
				UM650B-R	9	347	0.0259366	0.0038242	6.78223
K747_RS06785	hefA	WP_015645023.1	efflux RND transporter outer membrane subunit HefA	UM171-B	63	1433	0.0439637	0.0180498	2.43569
				UM171-R	63	1433	0.0439637	0.0175126	2.5104
				UM626A1-B	63	1433	0.0439637	0.0241105	1.82342
				UM626A1-R	63	1433	0.0439637	0.0230425	1.90794
				UM650B-B	11	1433	0.0076762	0.00373132	2.05723
				UM650B-R	11	1433	0.0076762	0.0038242	2.00727
K747_RS06805	-	WP_015645027.1	vacuolating cytotoxin domain-containing protein	UM171-B	545	9593	0.0568123	0.0180498	3.14753
				UM171-R	488	9593	0.0508704	0.0175126	2.90479
				UM626A1-B	562	9593	0.0585844	0.0241105	2.42983
				UM626A1-R	567	9593	0.0591056	0.0230425	2.56507
				UM650B-B	175	9593	0.0182425	0.00373132	4.88901
				UM650B-R	206	9593	0.021474	0.0038242	5.61529
K747_RS06945	-	WP_080288933.1	polynucleotide adenylyltransferase	UM171-B	80	1214	0.0658979	0.0180498	3.65089
				UM171-R	72	1214	0.0593081	0.0175126	3.38659
				UM626A1-B	72	1214	0.0593081	0.0241105	2.45984
				UM626A1-R	73	1214	0.0601318	0.0230425	2.60961
				UM650B-B	15	1214	0.0123558	0.00373132	3.31139
				UM650B-R	5	1214	0.00411862	0.0038242	1.07699
K747_RS07140	-	WP_015645084.1	hypothetical protein	UM171-B	51	464	0.109914	0.0180498	6.08948
				UM171-R	23	464	0.049569	0.0175126	2.83047
				UM626A1-B	23	464	0.049569	0.0241105	2.05591
				UM626A1-R	51	464	0.109914	0.0230425	4.77006
				UM650B-B	31	464	0.0668103	0.00373132	17.9053
				UM650B-R	31	464	0.0668103	0.0038242	17.4704
K747_RS07460	-	WP_015645140.1	50S ribosome-binding GTPase	UM171-B	162	1721	0.0941313	0.0180498	5.21509
				UM171-R	177	1721	0.102847	0.0175126	5.87275
				UM626A1-B	137	1721	0.0796049	0.0241105	3.30167
				UM626A1-R	65	1721	0.0377687	0.0230425	1.63909
				UM650B-B	27	1721	0.0156886	0.00373132	4.20456
				UM650B-R	45	1721	0.0261476	0.0038242	6.83741
