# Supplementary material for: Polymorphism of virulence genes and biofilm associated with in vitro induced resistance to clarithromycin in Helicobacter pylori
Source: Gut Pathog. 2023 Oct 28;15:52. doi: 10.1186/s13099-023-00579-4 (PMC10613384; doi:10.1186/s13099-023-00579-4)
Supplement: Supplementary file 2 — Additional file 2: Table S2. The MICs and the concentration of clarithromycin used during the induction of clarithromycin resistance for each passage. [file 13099_2023_579_MOESM2_ESM.xlsx]

## Sheet: Sheet1
Passage no.	UM171			UM626A1			UM650B			UM678A
	CLR Conc (µg/mL) a	MIC	Group	CLR Conc (µg/mL) a	MIC	Group	CLR Conc (µg/mL) a	MIC	Group	CLR Conc (µg/mL) a	MIC	Group
		(µg/mL)			(µg/mL)			(µg/mL)			(µg/mL)
P0	─	0.064	Sb	─	0.064	Sb	─	0.016	Sb	─	0.064	Sb
P1	0.016	0.064	S	0.016	0.064	S	0.016	0.023	S	0.016	0.064	S
P2	0.031	0.064	S	0.031	0.064	S	0.016	0.031	S	0.031	0.064	S
P3	0.031	0.094	S	0.031	0.094	S	0.016	0.047	S	0.031	0.094	S
P4	0.062	0.125	Bc	0.062	0.094	S	0.031	0.047	S	0.062	0.094	S
P5	0.062	1	R	0.062	0.125	Bc	0.031	0.064	S	0.062	0.125	Bc
P6	0.5	2	R	0.062	2	R	0.031	0.094	S	0.062	2	R
P7	1	4	R	1	3	R	0.062	0.125	Bc	1	3	R
P8	2	6	R	2	6	R	0.062	1	R	2	6	R
P9	4	64	R	4	12	R	0.5	2	R	4	12	R
P10	32	256	Rd	8	32	R	1	8	R	8	32	R
P11	─	─	─	16	256	Rd	4	32	R	16	256	Rd
P12	─	─	─	─	─	─	16	2564	Rd	─	─	─
a Clarithromycin concentration (µg/mL) in CA plate
b Parental Clarithromycin-sensitive isolate
c Clarithromycin- sensitive breakpoint isogenic isolate
d Clarithromycin- resistant isogenic isolate
Note: If the bacteria do not develop resistance to any concentration, the same dose will be used in the next passage until they do.
